# Supplementary material for: Integration of Immunome With Disease-Gene Network Reveals Common Cellular Mechanisms Between IMIDs and Drug Repurposing Strategies
Source: Front Immunol. 2021 May 24;12:669400. doi: 10.3389/fimmu.2021.669400 (PMC8181425; doi:10.3389/fimmu.2021.669400)
Supplement: Supplementary file 2 [file Table_1.xlsx]

## Sheet: Sheet1
DAG/Drug target	Diseases	Drugs
IL1B	AS, CD, Psoriasis, RA, UC	canakinumab, rilonacept, anakinra
IL6R	AS, CD, Psoriasis, RA, UC	tocilizumab
ITGAL	AS, CD, Psoriasis, RA, UC	lifitegrast
TYK2	AS, CD, Psoriasis, RA, UC	tofacitinib citrate
PSMB9	AS, CD, Psoriasis, RA	bortezomib, carfilzomib, ixazomib citrate
DNMT3A	AS, CD, Psoriasis, UC	azacitidine, decitabine
HDAC7	AS, CD, Psoriasis, UC	belinostat, panobinostat lactate, romidepsin
JAK2	AS, CD, Psoriasis, UC	baricitinib, ruxolitinib phosphate, tofacitinib citrate
PTGS2	AS, CD, RA, UC	acetaminophen, aminosalicylate potassium, aminosalicylate sodium, aspirin, balsalazide disodium, bismuth subsalicylate, bromfenac sodium, carprofen, diclofenac, diclofenac epolamine, diclofenac potassium, diclofenac sodium, diflunisal, etodolac, etoricoxib, fenoprofen calcium, flurbiprofen, flurbiprofen sodium, ibuprofen, ibuprofen lysine, ibuprofen sodium, indomethacin, indomethacin sodium, keto…
BCL2	CD, Psoriasis, RA, UC	venetoclax
CXCR4	CD, Psoriasis, RA, UC	plerixafor
IL4R	CD, Psoriasis, RA, UC	dupilumab
IL17RA	CD, Psoriasis, RA	brodalumab
ITGB2	CD, Psoriasis, RA	lifitegrast
PSMD7	CD, Psoriasis, RA	bortezomib, carfilzomib, ixazomib citrate
CD86	CD, RA, UC	abatacept, belatacept
CSF2RA	CD, RA, UC	sargramostim
NR3C1	CD, RA, UC	alclometasone dipropionate, amcinonide, beclomethasone dipropionate, betamethasone, betamethasone acetate, betamethasone benzoate, betamethasone dipropionate, betamethasone sodium phosphate, betamethasone valerate, budesonide, ciclesonide, clobetasol propionate, clocortolone pivalate, cortisone acetate, deflazacort, desonide, desoximetasone, dexamethasone, dexamethasone acetate, dexamethasone sod…
P4HB	CD, RA, UC	lomitapide mesylate
IL2RB, IL2RG	AS, RA	basiliximab, daclizumab
PSMB8	AS, RA	bortezomib, carfilzomib, ixazomib citrate
ALOX5	CD, RA	balsalazide disodium, meclofenamate sodium, mesalamine, olsalazine sodium, sulfasalazine, zileuton
